# Supplementary material for: Surgical vs Transcatheter Aortic Valve Replacement for Asymptomatic Severe Aortic Stenosis- an Updated Meta-Analysis of Reconstructed Individual Patient Data
Source: Interdiscip Cardiovasc Thorac Surg. 2025 Dec 24;41(1):ivaf308. doi: 10.1093/icvts/ivaf308 (PMC12798724; doi:10.1093/icvts/ivaf308)
Supplement: ivaf308_Supplementary_Data [file ivaf308_supplementary_data.zip]

Archive with 1 entries (1 files):
- Supplementary_revised.docx
